# Supplementary material for: Association and Haplotype Analyses of Positional Candidate Genes in Five Genomic Regions Linked to Scrotal Hernia in Commercial Pig Lines
Source: PLoS One. 2009 Mar 16;4(3):e4837. doi: 10.1371/journal.pone.0004837 (PMC2654076; doi:10.1371/journal.pone.0004837)
Supplement: Table S1 — Positional Candidate Genes selected on SSC2 and SSC12. (0.08 MB XLS) [file pone.0004837.s003.xls]

## Sheet: Sheet1
Chromosome	Genes selected	Gene Name	Contig	BAC	pre!PIG	bp	Genes within BAC
2			ctg2001	CH242-418C24	CU469226	955427-1151954	SHANK2
2	FADD	Fas (TNFRSF6)-associated via death domain	ctg2001	CH242-236K15	CU469203	1139860-1269871	CTTN, PPFIA1, FADD, TMEM16A
2			ctg2001	CH242-408M2	CU463344	1898759-2043887	IGHMBP2, MRGPRF, TPCN2, MYEOV
2			ctg2001	CH242-6G2	CU633429	2703010-2848138	KIAA1394, RPS6KB2, PTPRCAP, CORO1B, GPR152, CABP4
2	SPTBN2	spectrin, beta, non-erythrocytic 2	ctg2001	CH242-168G1		3277475-3368180	SPTBN2
2	ACTN3	actinin, alpha 3	ctg2001	PigE-170I2		3356086-3464932	ACTN3
2	T175C13	BAC end sequence	ctg2001	PigE-170I2		3356086-3464932
2	CTSF	cathepsin F	ctg2001	CH242-426E24		3374227-3531449	CTSF
2	SP426E24	BAC end sequence	ctg2001	CH242-142J19	CU462998	3458885-3604013	B3GNT6
2	EFEMP2	EGF-containing fibulin-like extracellular matrix protein 2	ctg2001	CH242-208C18		3634248-3773329	EFEMP2
2	CFL1	cofilin 1 (non-muscle)	ctg2001	PigE-220G14		3682624-3845893	CFL1
2			ctg2001	CH242-284K16	CU457406	4154290-4311512	ZNHIT2, SYVN1, C11orf2, ZFPL1, CAPN1, CDCA5, TM7SF2, SNX15NAALADL1, SAC3D1, ARL2, FLJ16331, MRPL49, LOC387778, DLG2
2			ctg2001	CH242-431G15	CU606982	4311512-4444546	KIAA0404, EHD1, MGC20410, LOC283129, PPP2R5B, ARL2, GPHA2
2			ctg2001	CH242-388P19	CU468547	4529204-4740849	NRXN2, SLC22A12, SLC22A11, LOC644541
2			ctg2002	CH242-143A4	CU462918	7027065-7241733	VPS37C, PGA5, FLJ32009, DDB1, DKFZP586B1621
2			ctg2002	CH242-383N23	CU464011	9814732-10014283
2			ctg2002	CH242-200E6	CU571277	10957615-11145072
2	CUGBP1	CUG triplet repeat, RNA binding protein 1	ctg2003	CH242-38I7		12385157-12512144	CUGBP1
2			ctg2003	CH242-119B4	CU469364	12518191-12648201	MADD, MGC4707, DDB2, ACP2, NR1H3, PACSIN3, ZNF289
2	LRP4	low density lipoprotein receptor-related protein 4	ctg2003	CH242-438H4	CU463893	12636107-12802400	MGC4707, LRP4
2			ctg2003	CH242-296I23	CU468512	13310348-13461523	SYT13
2			ctg2003	CH242-86M23	CU582870	14153904-14383690	PRDM11
2			ctg2003	CH242-12J14	CU457486	15281670-15532620	EXT2, PHACS
2	HSD17B12	hydroxysteroid (17-beta) dehydrogenase 12	ctg2003	CH242-30M16	CU463269	15998239-16200814	TTC17, HSD17B12
2			ctg2003	CH242-121G20	CU633174	16176626-16315707	API5, retro-CR622928
2			ctg2003	CH242-399P2	CU464013	17126005-17343697	NGL-1, retro-CR622928
2			ctg2003	CH242-361G8	CU468490	17500919-17763963	NGL-1
2			ctg2003	CH242-512B19	CU576318	18274935-18525885	gene desert
2			ctg2003	CH242-401E14	CU633955	18513791-18764742	NGL-1
2			ctg2003	CH242-323J19	CU468153	19036857-19254549	NGL-1
2			ctg2003	CH242-405P18	CU607014	19242455-19435959	NGL-1, retro-CR605795
2			ctg2003	CH242-300L19	CU463083	19780638-19989259	LOC119710, retro-CR605795
2			ctg2003	CH242-367H24	CU463343	19977165-20173693	gene desert
2			ctg2003	CH242-264D15	CU694785	20179740-20373244	gene desert
2			ctg2003	CH242-282C12	CU855649	20775369-20941662	gene desert
2			ctg2003	CH242-169L3	CU856399	21407281-21618926	gene desert
2			ctg2003	CH242-87O14	CU466417	21522174-21706607	retro-CR605795, LOC119710
2			ctg2003	CH242-342L20	CU462948	21694513-21942440	retro-CR605795, LOC119710, NELL1
2			ctg2003	CH242-427A18	CU466483	21930346-22202461	retro-CR605795, LOC119710
2	TRAF6	TNF receptor-associated factor 6	ctg2003	CH242-189L23		22755762-22931125
2			ctg2003	CH242-156M15	CU463347	23112535-23230451	LOC143458
2			ctg2003	CH242-84I1	CU633962	23218357-23405814	LOC143458
2			ctg2003	CH242-207F7	CU464002	23393720-23584201	TRIM44
2	DKFZP586H2123	regeneration associated muscle protease	ctg2003	PigI-679B10		23795846-23892598	DKFZP586H2123
2	CD44	CD44 antigen (homing function and Indian blood group system)	ctg2003	CH242-21M19		24116337-24285653	CD44
2	MMRP19	APAF1 interacting protein; pyruvate dehydrogenase complex, component X	ctg2003	CH242-254M19	CU914647	24315888-24479157	MMRP19, PDHX
2	EHF	ets homologous factor	ctg2003	PigE-195O4		24509392-24636379	ELF5, EHF
2	ELF5	E74-like factor 5 (ets domain transcription factor)	ctg2003	PigE-195O4		24509392-24636379	ELF5, EHF
2	CAT; ABTB2	catalase; ankyrin repeat and BTB (POZ) domain containing 2	ctg2003	CH242-51J22	CU582930	24675684-24896400	CAT, ABTB2
2	M11S1; FBXO3; LMO2	membrane component, chromosome 11, surface marker 1; F-box protein 3; LIM domain only 2 (rhombotin-like 1)	ctg2003	CH242-311M11	CU463884	25059669-25265267	CD59, LMO2, M11S1, FBXO3
2	HIPK3; CSTF3	homeodomain interacting protein kinase 3; cleavage stimulation factor, 3' pre-RNA, subunit 3, 77kDa	ctg2003	CH242-289M18	CU855652	25615993-25779262	HIPK3, CSTF3
2	FLJ11336	hypothetical protein FLJ11336	ctg2003	PigI-452A5		25755074-25912296
2	DEPDC7	novel 58.3 KDA protein	ctg2003	CH242-249D9		25767168-25966719
2			ctg2003	CH242-267L20	CU856194	26172317-26353727	CCDC73, EIF3M
2	WT1	Wilms tumor 1	ctg2003	CH242-211D14	CU695128	26341633-26538160	PLEKHA7, WIT1
2			ctg2003	CH242-77L7	CU855678	26789111-27000756	RCN1
2	PAX6	paired box gene 6 (aniridia, keratitis)	ctg2003	CH242-5E10	CU463938	26988662-27215424	ELP4, LOC729605, PAX6
2			ctg2003	CH242-329B18	CU462945	27203330-27466375	ELP4
2			ctg2003	CH242-385B3	CU468610	27454281-27665926	FLJ25059, ZCSL3
2	DCDC1	doublecortin domain containing 1	ctg2003	CH242-361H19	CU466329	27653832-27883618	ZCSL3, DCDC1
2			ctg2003	CH242-164I20	CU464143	27841289-28010605	LSP1, MGC4707
2			ctg2003	CH242-12K2	CU463210	28385519-28585070	C11orf8
2	FLJ38968	hypothetical protein FLJ38968	ctg2003	RP44-259O24		28736245-28929749	FLJ38968
2			ctg2003	CH242-383N15	CU607023	29413509-29616083	KCNA4
2	METT5D1	methyltransferase 5 domain containing 1	ctg2003	CH242-205M3	CU595417	30604768-30786178	METT5D1
2			ctg2003	CH242-177E21	CU467051	30749896-30910141	METT5D1
2			ctg2003	CH242-163K12	CU466532	30898047-31094575	METT5D1
2	KIF18A; HSPCAL3	kinesin family member 18A; heat shock 90kDa protein 1, alpha-like 3	ctg2003	CH242-13K2	CU633215	31052246-31221562	METT5D1, KIF18A, HSPCAL3
2	LIN7C	lin-7 homolog C (C. elegans)	ctg2003	CH242-145P6	CU462866	31687181-31850450	LGR4, LIN7C
2			ctg2003	CH242-220A17	CU466955	31850450-32007672	LGR4, NY-REN-41
2			ctg2003	CH242-524G2	CU468572	32400727-32642607	TMEM16C, SLC5A12, MUC15
2			ctg2003	CH242-153M10	CU582838	32642607-32857275	TMEM16C
2			ctg2003	CH242-142K8	CU462917	34362978-34571600	LUZP2, STIM1
2			ctg2003	CH242-60P22	CU468159	35115830-35260958	gene desert
2			ctg2003	CH242-117P24	CU464139	35260958-35454462	SWAP70, PLEKHA7, LUZP2, METT5D1
2			ctg2003	CH242-197K15	CU595413	37002494-37189951	gene desert
2			ctg2003	CH242-427D20	CU463928	37595100-37764416	NELL1
2			ctg2003	CH242-358C11	CU571227	38671466-38864970	DBX1, NAV2
2			ctg2003	CH242-401I13	CU466477	38864970-39082662	NAV2
2	CSRP3	cysteine and glycine-rich protein 3 (cardiac LIM protein)	ctg2003	CH242-266C15		39070568-39227790
2			ctg2003	CH242-324O17	CU468023	39251978-39463623	gene desert
2			ctg2003	CH242-329C14	CU468483	40400908-40558130	GTF2H1, LDHA, HPS5, LDHC, LDHAL6A
2	MRGPRX3	MAS-related GPR, member X3	ctg2003	CH242-198M22	CU633234	40552083-40715352	HPS5, SAAL1, SAA4, SAA2, MRGPRX4, MRGPRX3
2			ctg2003	CH242-353I19	CU468201	41900564-42106162	C11orf58, PLEKHA7
2			ctg2003	CH242-82J12	CU576535	42541546-42765285	SOX6
2			ctg2003	CH242-311M7	CU462935	42735050-42940648	SOX6, USH1C
2			ctg2003	CH242-36O5	CU606981	42898319-43103917	gene desert
2			ctg2003	CH242-435K1	CU463089	43509066-43654194	LOC387755, EXT2, FLJ20294, C11orf49, MGC4707
2			ctg2003	CH242-513N24	CU606994	43962591-44162142	CYP2R1, PDE3B, CALCB,
2	CALCA	calcitonin/calcitonin-related polypeptide, alpha	ctg2003	CH242-453G9		44053296-44210518
2			ctg2003	CH242-223F3	CU469200	44125860-44307270	PDE3B
2			ctg2003	CH242-352O9	CU487223	44277035-44458445	COPB1, PSMA1, OTOG, BTBD10,
2			ctg2003	CH242-56H24	CU457766	44657996-44839406	SPON1
2	TEAD1	TEA domain family member 1	ctg2003	CH242-479P18	CU469232	46157652-46387438	TEAD1
2			ctg2003	CH242-316F6	CU462938	47119125-47348911	USP47, DKK3
2			ctg2003	CH242-198F5	CU582966	47639167-47890117	GALNTL4, PLEKHA7, SWAP70, METT5D1, PTPRJ
2			ctg2003	CH242-524E9	CU606995	48379924-48600640	EIF4G2, CTR9
2			ctg2003	CH242-418D21	CU466333	49060212-49305115	SBF2, ADM, LOC100130460
2	HSD11B1L	hydroxysteroid (11-beta) dehydrogenase 1-like
2	LONP1	lon peptidase 1, mitochondrial	ctg2005	RP44-314C23		57960977-58081917
2	RFX2	regulatory factor X, 2 (influences HLA class II expression)	ctg2005	PigI-254G2		58003306-58112152
2
2	RETN	resistin
2	FBN3	fibrillin 3	ctg2006	CH242-66O3		59563882-59696916
2	ADAMTS10	ADAM metallopeptidase with thrombospondin type 1 motif, 10	ctg2006	PigE-51B17		60047642-60210911
2			ctg2006	CH242-272A5	CU855518	60540472-60682577	ELAVL3, LPPR2, EPOR, ZNF653, RGL3, CNN1, TSPAN16, RAB3D, PRKCSH, RAB3A, ECSIT, ELOF1
2
2	RFX1	regulatory factor X, 1 (influences HLA class II expression)	ctg2007	CH242-239B16		64353556-64480543
2			ctg2007	CH242-317A24	CU463003	69783762-69977266	KCNN1, SLC5A5, JAK3, ARRDC2, RPL18A, CCDC124, IL12RB1, TYK2
2	RFXANK	regulatory factor X-associated ankyrin-containing protein	ctg2007	CH242-213I14		70902457-71029444
2
2			ctg2008	CH242-198P20	CU639394	76133562-76351254	RNF130, TBC1D9B, SQSTM1
2	CANX	calnexin	ctg2008	CH242-503E15		76454053-76647557
2
2	COL23A1	collagen, type XXIII, alpha 1	ctg2008	CH242-176D9	CU856386	77439714-77578795	COL23A1
2			ctg2008	CH242-242B23	CU468334	77572748-77723923	COL23A1
2	B4GALT7	xylosylprotein beta 1,4-galactosyltransferase, polypeptide 7 (galactosyltransferase I)
2	FGFR4	fibroblast growth factor receptor 4	ctg2008	CH242-176O16		78292341-78467704
2	SLIT3	slit homolog 3 (Drosophila)
2			ctg2008	CH242-222J24	CU469199	78322576-78497939	MGC14859, HK3, RAP80
2			ctg2008	CH242-443A20	CU466403	79477553-79649892	TMEM171
2	ADAMTS2	ADAM metallopeptidase with thrombospondin type 1 motif, 2	ctg2008	CH242-447O20		111357337-111514559
2	LOX	lysyl oxidase	ctg2008	RP44-340D2		126740905-126898127
2	PRDM6	PR domain containing 6	ctg2008	CH242-398N19	CU468346	127850529-128101480	PRDM6
2			ctg2008	CH242-323I8	CU463945	128065198-128313125	PRDM6
2	ADAMTS19	ADAM metallopeptidase with thrombospondin type 1 motif, 19	ctg2008	CH242-69C11	CU582902	134722945-134946684	ADAMTS19
2			ctg2008	CH242-342C8	CU462947	134934590-135079718	CHSY-2
2			ctg2008	CH242-85C7	CU468216	137619458-137782727	KIF3A, SEPT8
2	IL13	interleukin 13	ctg2008	CH242-299L8		137667834-137825056
2			ctg2008	CH242-18J12	CU407038	137728304-137855291	LEAP-2, PRCP
2	P4HA3	procollagen-proline, 2-oxoglutarate 4-dioxygenase (proline 4-hydroxylase), alpha polypeptide III
2	SERPINH1	serpin peptidase inhibitor, clade H (heat shock protein 47), member 1, (collagen binding protein 1)
2			ctg2008	CH242-37G20	CU407223	137831103-138054842	SIAT8D, SLCO4C1
2	TGFBI	transforming growth factor, beta-induced, 68kDa	ctg2008	CH242-149I11		141277893-141465350
2			ctg2008	CH242-402H9	CU633186	142502410-142704985	SPOCK
2
2			ctg2008	CH242-138G12	CU681821	154708280-154859455	PDE6A, TIGD6, PDGFRB, KIAA0194, SLC26A2, CSNK1A1
2
Chromosome	Genes selected	Gene Name	Contig	BAC	pre!PIG	bp	Genes within BAC
12	RAB40B	RAB40B, member RAS oncogene family	ctg12001
12	RFNG	O-fucosylpeptide 3-beta-N-acetylglucosaminyltransferase	ctg12001
12	RAC3	ras-related C3 botulinum toxin substrate 3 (rho family, small GTP binding protein Rac3)	ctg12001	CH242-435A8
12	PCYT2	phosphate cytidylyltransferase 2, ethanolamine	ctg12001
12	PYCR1	pyrroline-5-carboxylate reductase 1	ctg12001
12	ARHGDIA	GDP dissociation inhibitor, Bovine rho GDI mRNA for	ctg12001
12	PDE6G	phosphodiesterase 6G, cGMP-specific, rod, gamma	ctg12001
12			ctg12001	CH242-167I20	CU655877	314445-453526	TBCD,B3GNTL1,ZNF750,METRNL
12	NPLOC4	nuclear protein localization 4 homolog (S. cerevisiae)	ctg12001	PigI-603H11		810299-894957
12	AZI1	5-azacytidine induced 1	ctg12001	PigI-788D10		943333-991709
12	C17orf56	chromosome 17 open reading frame 56	ctg12001	RP44-336J13		997756-1094508
12	MMRN1	multimerin 1	ctg12001	CH242-373E22		1040085-1185213
12	BAIAP2	BAI1-associated protein 2	ctg12001	PigI-674C10		1058226-1167072
12	NPTX1; RPTOR;RNF213	neuronal pentraxin I; Regulatory-associated protein of mTOR;ring finger protein 213	ctg12001	CH242-347M1	CU914346	1288012-1384764	NPTX1,KIAA1303,RNF213
12	SLC26A11; KIAA1618; CARD14	solute carrier family 26, member 11; hypothetical protein LOC57714; caspase recruitment domain protein 14 isoform 1	ctg12001	CH242-31O1	CU914710	1354529-1487563	RNF213, SGSH, SLC26A11,CARD14, KIAA1618
12	CARD14	caspase recruitment domain family, member 14	ctg12001	CH242-412P7	CU655945	1487563-1656879	SGSH,GAA,CARD14,SLC26A11,CCDC40,EIF4A3
12	CCDC40		ctg12001	CH242-396G1	CU464073	1535939-1714325	CBX4,TBC1D16,GAA,CCDC40
12			ctg12001	CH242-384O18	CU914428	1826195-1947135	FLJ44838
12	CBX8	chromobox homolog 8 (Pc class homolog, Drosophila)	ctg12001
12	BIRC5	baculoviral IAP repeat-containing 5 (survivin)	ctg12001
12	SYNGR2	synaptogyrin 2	ctg12001
12	TIMP2	TIMP metallopeptidase inhibitor 2	ctg12001	PigE-198N21
			---
12	SEPT9; SEC14L1; PRPSAP1	septin 9; SEC14-like 1 (S. cerevisiae); phosphoribosyl pyrophosphate synthetase-associated protein 1	ctg12002	CH242-326F7	CU655873	3338395-3519805	SEPT9, SEC14L1, PRPSAP1
12	DKFZP434P0316 ( QRICH2 )	glutamine rich 2	ctg12002	CH242-273P16
12	EVPL	envoplakin	ctg12002
12	ITGB4	integrin, beta 4	ctg12002
12	MIF4GD(AD023)	MIF4G domain containing
12			ctg12002	CH242-34E1	CU466934	3921930-4139622	RNF157, PRPSAP1, SPHK1, UBE2O, QRICH2, FAM100B
12	GGA3	golgi associated, gamma adaptin ear containing, ARF binding protein 3	ctg12002	CH242-412K3		4868286-5025508
12	ICT1; HN1	immature colon carcinoma transcript 1; hematological and neurological expressed 1	ctg12002	CH242-384L19	CU640421	4958991-5149471	USH1G, CDR2L, OTOP3, OTOP2, SLC16A5, HN1, C17orf28, KCTD2, ARMC7, ICT1, ATP5H, NT5C
12	FDXR; RAB37	ferredoxin reductase; RAB37, member RAS oncogene family	ctg12002	CH242-126A11	CU640434	5137377-5333905	USH1G, TMEM104, GRIN2C, OTOP2, FDXR, SLC9A3R1, FADS6, RAB37, CD300LF, CMRF35A4, NAT9
12	GPRC5C	G protein-coupled receptor, family C, group 5, member C	ctg12002	CH242-320N24
12			ctg12002	CH242-228G2	CU640394	5545550-5729983	no genes
12	COG1	component of oligomeric golgi complex 1	ctg12002	CH242-455N10	CU466404	6307472-6537258	SSTR2, FAM104A, COG1, C17orf80, SLC39A11,
12			ctg12002	CH242-163I13	CU693461	6833561-6996830	SLC39A11
12			ctg12002	CH242-382E19	CU464010	6918219-7051253	gene desert
12	SOX9	SRY (sex determining region Y)-box 9 (campomelic dysplasia, autosomal sex-reversal)	ctg12002	CH242-191B18	CU640384	7226616-7395932	SOX9, FLJ37644
12			ctg12002	CH242-24E7	CU571122	7365697-7541060	gene desert
12			ctg12002	CH242-409H15	CU467060	8006679-8188089	gene desert
12			ctg12002	CH242-239G2	CU638723	8877447-9061880	gene desert
12			ctg12002	CH242-325M8	CU640416	9049786-9294690	gene desert
12			ctg12002	CH242-511G13	CU655879	9282596-9488194	gene desert
12			ctg12002	CH242-148N7	CU640375	10183599-10383150	gene desert
12			ctg12002	CH242-390E10	CU463221	10358962-10597818	MAP2K6
12			ctg12002	CH242-170C16	CU655864	10830628-11078555	ABCA9, ABCA8, ABCA6, ABCA10, ABCA11, PRPSAP1
12			ctg12002	CH242-453G10	CU469285	11066461-11314388	ABCA9, ABCA8, ABCA10, ABCA6,
12			ctg12002	CH242-257C23	CU655848	12290978-12526811	CCDC46
12			ctg12002	CH242-76O22	CU466252	12514717-12750550	APOH, CCDC46, PRKCA
12			ctg12002	CH242-404J16	CU606952	13164770-13379438	PRKCA, CACNG5
12			ctg12002	CH242-257I15	CU639426	13367344-13575966	HELZ, CACNG4
12			ctg12002	CH242-180I8	CU466377	13678765-13842034	PSMD12, LOC729822, HELZ, SKAP1, PPM1D, IGF2BP1
12			ctg12002	CH242-298B4	CU651651	13987162-14180666	PITPNC1, NOL11, PRKCA
12			ctg12002	CH242-358O17	CU606903	14150431-14295559	BPTF, NOL11, LOC728806
12			ctg12002	CH242-271O11	CU466386	14755131-14882118	SCN4A, DDX42, PSMC5, FTSJ3, SMARCD2, CD79B, GH1, GH2, CSHL1, ICAM2, ITGA3
12			ctg12002	CH242-435H9	CU466402	14870024-15060504	MAP3K3, DDX42, LIMD2, CCDC47, LYK5
12			ctg12002	CH242-360P12	CU640475	15674275-15831497	MARCH10, MRC2
12			ctg12002	CH242-262P12	CU693409	15807309-15958484	TLK2, MARCH10, MRC2
12			ctg12002	CH242-213O12	CU468488	16363633-16514808	ITGB3, C17orf57
12			ctg12002	CH242-266I14	CU693465	16983450-17167884	IMP5, LOC100128977, MAPT, CRHR1
12			ctg12002	CH242-394M10	CU463967	18428683-18552647	HEXIM1, C1QL1, NMT1, DCAKD, LOC146909, PLCD3, ACBD4
12			ctg12002	CH242-216D12	CU468984	18818715-19009195	GPATCH8,GRN,UBTF,RUNDC3A,SLC4A1,ITGA2B
12			ctg12002	CH242-86P22	CU469063	18997101-19199676	ATXN7L3,LSM12,TMUB2,G6PC3,HDAC5,UBTF,ASB16,TMEM101,PYY
12			ctg12002	CH242-109J6	CU570902	20566298-20735614	KCNH4,STAT5A,STAT5B,GHDC,HCRT,STAT3
12			ctg12002	CH242-251F23	CU640399	22936722-23124179	NEUROD2,TCAP,ERBB2,PPP1R1B,PNMT,PERLD1,STARD3,GRB7
12			ctg12002	CH242-166I5	CU655852	23813537-24004017	SP6, TBKBP1, KPNB1, TBX21, SCRN2, OSBPL7, LRRC46, MRPL10
12			ctg12002	CH242-505F23	CU681834	23991923-24212639	CDK5RAP3, PNPO, COPZ2, SP6, NFE2L1
12			ctg12002	CH242-166L13	CU570713	24641976-24856644	SKAP1, HOXB1, HOXB2, HOXB3, HOXB5,
12			ctg12002	CH242-449D17	CU466971	25803000-25996504	FAM117A, LOC100132471, NXPH3, SPOP, SLC35B1, COIL
12			ctg12002	CH242-56F15	CU442715	25960222-26117444	FAM117A, MYST2, TAC4, BCAS3,
12			ctg12002	CH242-237H24	CU655847	26534687-26679815	CROP,CACNA1G,ABCC3,ANKRD40
			--- ---
